# Supplementary material for: Aleuritolic Acid Impaired Autophagic Flux and Induced Apoptosis in Hepatocellular Carcinoma HepG2 Cells
Source: Molecules. 2018 Jun 2;23(6):1338. doi: 10.3390/molecules23061338 (PMC6100546; doi:10.3390/molecules23061338)
Supplement: Supplementary file 1 [file molecules-23-01338-s001.zip]

Archive with 2 entries (2 files):
- supplementary materials-NMR.pdf
- supplementary materials2.pdf
